# Supplementary material for: Viscosity and Thermal Conductivity Models of 151 Common Fluids Based on Residual Entropy Scaling and Cubic Equations of State
Source: ACS Omega. 2025 Feb 8;10(6):6124–34. doi: 10.1021/acsomega.4c10815 (PMC11840589; doi:10.1021/acsomega.4c10815)
Supplement: Supplementary file 2 — ao4c10815_si_002.zip [file ao4c10815_si_002.zip]

Archive with 792 entries (778 files):
- Supporting Information/Fig. TC1 - s_plus vs lambda_plus - all data - YFR EoS/
- Supporting Information/Fig. TC1 - s_plus vs lambda_plus - all data - YFR EoS/13BUTADIENE.png
- Supporting Information/Fig. TC1 - s_plus vs lambda_plus - all data - YFR EoS/1BUTENE.png
- Supporting Information/Fig. TC1 - s_plus vs lambda_plus - all data - YFR EoS/1PENTENE.png
- Supporting Information/Fig. TC1 - s_plus vs lambda_plus - all data - YFR EoS/22DIMETHYLBUTANE.png
- Supporting Information/Fig. TC1 - s_plus vs lambda_plus - all data - YFR EoS/23DIMETHYLBUTANE.png
- Supporting Information/Fig. TC1 - s_plus vs lambda_plus - all data - YFR EoS/3METHYLPENTANE.png
- Supporting Information/Fig. TC1 - s_plus vs lambda_plus - all data - YFR EoS/ACETONE.png
- Supporting Information/Fig. TC1 - s_plus vs lambda_plus - all data - YFR EoS/ACETYLENE.png
- Supporting Information/Fig. TC1 - s_plus vs lambda_plus - all data - YFR EoS/AMMONIA.png
- Supporting Information/Fig. TC1 - s_plus vs lambda_plus - all data - YFR EoS/ARGON.png
- Supporting Information/Fig. TC1 - s_plus vs lambda_plus - all data - YFR EoS/BENZENE.png
- Supporting Information/Fig. TC1 - s_plus vs lambda_plus - all data - YFR EoS/BUTANE.png
- Supporting Information/Fig. TC1 - s_plus vs lambda_plus - all data - YFR EoS/C11.png
- Supporting Information/Fig. TC1 - s_plus vs lambda_plus - all data - YFR EoS/C12.png
- Supporting Information/Fig. TC1 - s_plus vs lambda_plus - all data - YFR EoS/C16.png
- Supporting Information/Fig. TC1 - s_plus vs lambda_plus - all data - YFR EoS/C1CC6.png
- Supporting Information/Fig. TC1 - s_plus vs lambda_plus - all data - YFR EoS/C22.png
- Supporting Information/Fig. TC1 - s_plus vs lambda_plus - all data - YFR EoS/C2BUTENE.png
- Supporting Information/Fig. TC1 - s_plus vs lambda_plus - all data - YFR EoS/C3CC6.png
- Supporting Information/Fig. TC1 - s_plus vs lambda_plus - all data - YFR EoS/C5F12.png
- Supporting Information/Fig. TC1 - s_plus vs lambda_plus - all data - YFR EoS/C6F14.png
- Supporting Information/Fig. TC1 - s_plus vs lambda_plus - all data - YFR EoS/CF3I.png
- Supporting Information/Fig. TC1 - s_plus vs lambda_plus - all data - YFR EoS/CHLORINE.png
- Supporting Information/Fig. TC1 - s_plus vs lambda_plus - all data - YFR EoS/CHLOROBENZENE.png
- Supporting Information/Fig. TC1 - s_plus vs lambda_plus - all data - YFR EoS/CO.png
- Supporting Information/Fig. TC1 - s_plus vs lambda_plus - all data - YFR EoS/CO2.png
- Supporting Information/Fig. TC1 - s_plus vs lambda_plus - all data - YFR EoS/CYCLOHEX.png
- Supporting Information/Fig. TC1 - s_plus vs lambda_plus - all data - YFR EoS/CYCLOPEN.png
- Supporting Information/Fig. TC1 - s_plus vs lambda_plus - all data - YFR EoS/CYCLOPRO.png
- Supporting Information/Fig. TC1 - s_plus vs lambda_plus - all data - YFR EoS/D2.png
- Supporting Information/Fig. TC1 - s_plus vs lambda_plus - all data - YFR EoS/D2O.png
- Supporting Information/Fig. TC1 - s_plus vs lambda_plus - all data - YFR EoS/D4.png
- Supporting Information/Fig. TC1 - s_plus vs lambda_plus - all data - YFR EoS/D5.png
- Supporting Information/Fig. TC1 - s_plus vs lambda_plus - all data - YFR EoS/DEA.png
- Supporting Information/Fig. TC1 - s_plus vs lambda_plus - all data - YFR EoS/DECANE.png
- Supporting Information/Fig. TC1 - s_plus vs lambda_plus - all data - YFR EoS/DEE.png
- Supporting Information/Fig. TC1 - s_plus vs lambda_plus - all data - YFR EoS/DMC.png
- Supporting Information/Fig. TC1 - s_plus vs lambda_plus - all data - YFR EoS/DME.png
- Supporting Information/Fig. TC1 - s_plus vs lambda_plus - all data - YFR EoS/EBENZENE.png
- Supporting Information/Fig. TC1 - s_plus vs lambda_plus - all data - YFR EoS/EGLYCOL.png
- Supporting Information/Fig. TC1 - s_plus vs lambda_plus - all data - YFR EoS/ETHANE.png
- Supporting Information/Fig. TC1 - s_plus vs lambda_plus - all data - YFR EoS/ETHANOL.png
- Supporting Information/Fig. TC1 - s_plus vs lambda_plus - all data - YFR EoS/ETHYLENE.png
- Supporting Information/Fig. TC1 - s_plus vs lambda_plus - all data - YFR EoS/ETHYLENEOXIDE.png
- Supporting Information/Fig. TC1 - s_plus vs lambda_plus - all data - YFR EoS/FLUORINE.png
- Supporting Information/Fig. TC1 - s_plus vs lambda_plus - all data - YFR EoS/H2S.png
- Supporting Information/Fig. TC1 - s_plus vs lambda_plus - all data - YFR EoS/HCL.png
- Supporting Information/Fig. TC1 - s_plus vs lambda_plus - all data - YFR EoS/HELIUM.png
- Supporting Information/Fig. TC1 - s_plus vs lambda_plus - all data - YFR EoS/HEPTANE.png
- Supporting Information/Fig. TC1 - s_plus vs lambda_plus - all data - YFR EoS/HEXANE.png
- Supporting Information/Fig. TC1 - s_plus vs lambda_plus - all data - YFR EoS/HYDROGEN.png
- Supporting Information/Fig. TC1 - s_plus vs lambda_plus - all data - YFR EoS/IBUTENE.png
- Supporting Information/Fig. TC1 - s_plus vs lambda_plus - all data - YFR EoS/IHEXANE.png
- Supporting Information/Fig. TC1 - s_plus vs lambda_plus - all data - YFR EoS/IOCTANE.png
- Supporting Information/Fig. TC1 - s_plus vs lambda_plus - all data - YFR EoS/IPENTANE.png
- Supporting Information/Fig. TC1 - s_plus vs lambda_plus - all data - YFR EoS/ISOBUTAN.png
- Supporting Information/Fig. TC1 - s_plus vs lambda_plus - all data - YFR EoS/KRYPTON.png
- Supporting Information/Fig. TC1 - s_plus vs lambda_plus - all data - YFR EoS/MDM.png
- Supporting Information/Fig. TC1 - s_plus vs lambda_plus - all data - YFR EoS/MEA.png
- Supporting Information/Fig. TC1 - s_plus vs lambda_plus - all data - YFR EoS/METHANE.png
- Supporting Information/Fig. TC1 - s_plus vs lambda_plus - all data - YFR EoS/METHANOL.png
- Supporting Information/Fig. TC1 - s_plus vs lambda_plus - all data - YFR EoS/MLINOLEA.png
- Supporting Information/Fig. TC1 - s_plus vs lambda_plus - all data - YFR EoS/MM.png
- Supporting Information/Fig. TC1 - s_plus vs lambda_plus - all data - YFR EoS/MOLEATE.png
- Supporting Information/Fig. TC1 - s_plus vs lambda_plus - all data - YFR EoS/MSTEARAT.png
- Supporting Information/Fig. TC1 - s_plus vs lambda_plus - all data - YFR EoS/MXYLENE.png
- Supporting Information/Fig. TC1 - s_plus vs lambda_plus - all data - YFR EoS/N2O.png
- Supporting Information/Fig. TC1 - s_plus vs lambda_plus - all data - YFR EoS/NEON.png
- Supporting Information/Fig. TC1 - s_plus vs lambda_plus - all data - YFR EoS/NITROGEN.png
- Supporting Information/Fig. TC1 - s_plus vs lambda_plus - all data - YFR EoS/NONANE.png
- Supporting Information/Fig. TC1 - s_plus vs lambda_plus - all data - YFR EoS/OCTANE.png
- Supporting Information/Fig. TC1 - s_plus vs lambda_plus - all data - YFR EoS/OXYGEN.png
- Supporting Information/Fig. TC1 - s_plus vs lambda_plus - all data - YFR EoS/OXYLENE.png
- Supporting Information/Fig. TC1 - s_plus vs lambda_plus - all data - YFR EoS/PENTANE.png
- Supporting Information/Fig. TC1 - s_plus vs lambda_plus - all data - YFR EoS/PROPANE.png
- Supporting Information/Fig. TC1 - s_plus vs lambda_plus - all data - YFR EoS/PROPYLEN.png
- Supporting Information/Fig. TC1 - s_plus vs lambda_plus - all data - YFR EoS/PROPYLENEOXIDE.png
- Supporting Information/Fig. TC1 - s_plus vs lambda_plus - all data - YFR EoS/PROPYNE.png
- Supporting Information/Fig. TC1 - s_plus vs lambda_plus - all data - YFR EoS/PXYLENE.png
- Supporting Information/Fig. TC1 - s_plus vs lambda_plus - all data - YFR EoS/R11.png
- Supporting Information/Fig. TC1 - s_plus vs lambda_plus - all data - YFR EoS/R113.png
- Supporting Information/Fig. TC1 - s_plus vs lambda_plus - all data - YFR EoS/R114.png
- Supporting Information/Fig. TC1 - s_plus vs lambda_plus - all data - YFR EoS/R115.png
- Supporting Information/Fig. TC1 - s_plus vs lambda_plus - all data - YFR EoS/R116.png
- Supporting Information/Fig. TC1 - s_plus vs lambda_plus - all data - YFR EoS/R12.png
- Supporting Information/Fig. TC1 - s_plus vs lambda_plus - all data - YFR EoS/R1224YDZ.png
- Supporting Information/Fig. TC1 - s_plus vs lambda_plus - all data - YFR EoS/R123.png
- Supporting Information/Fig. TC1 - s_plus vs lambda_plus - all data - YFR EoS/R1233ZDE.png
- Supporting Information/Fig. TC1 - s_plus vs lambda_plus - all data - YFR EoS/R1234YF.png
- Supporting Information/Fig. TC1 - s_plus vs lambda_plus - all data - YFR EoS/R1234ZEE.png
- Supporting Information/Fig. TC1 - s_plus vs lambda_plus - all data - YFR EoS/R124.png
- Supporting Information/Fig. TC1 - s_plus vs lambda_plus - all data - YFR EoS/R125.png
- Supporting Information/Fig. TC1 - s_plus vs lambda_plus - all data - YFR EoS/R13.png
- Supporting Information/Fig. TC1 - s_plus vs lambda_plus - all data - YFR EoS/R1336MZZZ.png
- Supporting Information/Fig. TC1 - s_plus vs lambda_plus - all data - YFR EoS/R134A.png
- Supporting Information/Fig. TC1 - s_plus vs lambda_plus - all data - YFR EoS/R14.png
- Supporting Information/Fig. TC1 - s_plus vs lambda_plus - all data - YFR EoS/R141B.png
- Supporting Information/Fig. TC1 - s_plus vs lambda_plus - all data - YFR EoS/R142B.png
- Supporting Information/Fig. TC1 - s_plus vs lambda_plus - all data - YFR EoS/R143A.png
- Supporting Information/Fig. TC1 - s_plus vs lambda_plus - all data - YFR EoS/R150.png
- Supporting Information/Fig. TC1 - s_plus vs lambda_plus - all data - YFR EoS/R152A.png
- Supporting Information/Fig. TC1 - s_plus vs lambda_plus - all data - YFR EoS/R161.png
- Supporting Information/Fig. TC1 - s_plus vs lambda_plus - all data - YFR EoS/R21.png
- Supporting Information/Fig. TC1 - s_plus vs lambda_plus - all data - YFR EoS/R218.png
- Supporting Information/Fig. TC1 - s_plus vs lambda_plus - all data - YFR EoS/R22.png
- Supporting Information/Fig. TC1 - s_plus vs lambda_plus - all data - YFR EoS/R227EA.png
- Supporting Information/Fig. TC1 - s_plus vs lambda_plus - all data - YFR EoS/R23.png
- Supporting Information/Fig. TC1 - s_plus vs lambda_plus - all data - YFR EoS/R236EA.png
- Supporting Information/Fig. TC1 - s_plus vs lambda_plus - all data - YFR EoS/R236FA.png
- Supporting Information/Fig. TC1 - s_plus vs lambda_plus - all data - YFR EoS/R245CA.png
- Supporting Information/Fig. TC1 - s_plus vs lambda_plus - all data - YFR EoS/R245FA.png
- Supporting Information/Fig. TC1 - s_plus vs lambda_plus - all data - YFR EoS/R32.png
- Supporting Information/Fig. TC1 - s_plus vs lambda_plus - all data - YFR EoS/R365MFC.png
- Supporting Information/Fig. TC1 - s_plus vs lambda_plus - all data - YFR EoS/R40.png
- Supporting Information/Fig. TC1 - s_plus vs lambda_plus - all data - YFR EoS/R41.png
- Supporting Information/Fig. TC1 - s_plus vs lambda_plus - all data - YFR EoS/RC318.png
- Supporting Information/Fig. TC1 - s_plus vs lambda_plus - all data - YFR EoS/RE245CB2.png
- Supporting Information/Fig. TC1 - s_plus vs lambda_plus - all data - YFR EoS/RE245FA2.png
- Supporting Information/Fig. TC1 - s_plus vs lambda_plus - all data - YFR EoS/RE347MCC.png
- Supporting Information/Fig. TC1 - s_plus vs lambda_plus - all data - YFR EoS/SF6.png
- Supporting Information/Fig. TC1 - s_plus vs lambda_plus - all data - YFR EoS/SO2.png
- Supporting Information/Fig. TC1 - s_plus vs lambda_plus - all data - YFR EoS/TOLUENE.png
- Supporting Information/Fig. TC1 - s_plus vs lambda_plus - all data - YFR EoS/VINYLCHLORIDE.png
- Supporting Information/Fig. TC1 - s_plus vs lambda_plus - all data - YFR EoS/WATER.png
- Supporting Information/Fig. TC1 - s_plus vs lambda_plus - all data - YFR EoS/XENON.png
- Supporting Information/Fig. TC2 - relative deviation - analyzable data - YFR EoS/
- Supporting Information/Fig. TC2 - relative deviation - analyzable data - YFR EoS/13BUTADIENE.png
- Supporting Information/Fig. TC2 - relative deviation - analyzable data - YFR EoS/1BUTENE.png
- Supporting Information/Fig. TC2 - relative deviation - analyzable data - YFR EoS/1PENTENE.png
- Supporting Information/Fig. TC2 - relative deviation - analyzable data - YFR EoS/22DIMETHYLBUTANE.png
- Supporting Information/Fig. TC2 - relative deviation - analyzable data - YFR EoS/23DIMETHYLBUTANE.png
- Supporting Information/Fig. TC2 - relative deviation - analyzable data - YFR EoS/3METHYLPENTANE.png
- Supporting Information/Fig. TC2 - relative deviation - analyzable data - YFR EoS/ACETONE.png
- Supporting Information/Fig. TC2 - relative deviation - analyzable data - YFR EoS/ACETYLENE.png
- Supporting Information/Fig. TC2 - relative deviation - analyzable data - YFR EoS/AMMONIA.png
- Supporting Information/Fig. TC2 - relative deviation - analyzable data - YFR EoS/ARGON.png
- Supporting Information/Fig. TC2 - relative deviation - analyzable data - YFR EoS/BENZENE.png
- Supporting Information/Fig. TC2 - relative deviation - analyzable data - YFR EoS/BUTANE.png
- Supporting Information/Fig. TC2 - relative deviation - analyzable data - YFR EoS/C11.png
- Supporting Information/Fig. TC2 - relative deviation - analyzable data - YFR EoS/C12.png
- Supporting Information/Fig. TC2 - relative deviation - analyzable data - YFR EoS/C16.png
- Supporting Information/Fig. TC2 - relative deviation - analyzable data - YFR EoS/C1CC6.png
- Supporting Information/Fig. TC2 - relative deviation - analyzable data - YFR EoS/C22.png
- Supporting Information/Fig. TC2 - relative deviation - analyzable data - YFR EoS/C2BUTENE.png
- Supporting Information/Fig. TC2 - relative deviation - analyzable data - YFR EoS/C3CC6.png
- Supporting Information/Fig. TC2 - relative deviation - analyzable data - YFR EoS/C5F12.png
- Supporting Information/Fig. TC2 - relative deviation - analyzable data - YFR EoS/C6F14.png
- Supporting Information/Fig. TC2 - relative deviation - analyzable data - YFR EoS/CF3I.png
- Supporting Information/Fig. TC2 - relative deviation - analyzable data - YFR EoS/CHLORINE.png
- Supporting Information/Fig. TC2 - relative deviation - analyzable data - YFR EoS/CHLOROBENZENE.png
- Supporting Information/Fig. TC2 - relative deviation - analyzable data - YFR EoS/CO.png
- Supporting Information/Fig. TC2 - relative deviation - analyzable data - YFR EoS/CO2.png
- Supporting Information/Fig. TC2 - relative deviation - analyzable data - YFR EoS/CYCLOHEX.png
- Supporting Information/Fig. TC2 - relative deviation - analyzable data - YFR EoS/CYCLOPEN.png
- Supporting Information/Fig. TC2 - relative deviation - analyzable data - YFR EoS/CYCLOPRO.png
- Supporting Information/Fig. TC2 - relative deviation - analyzable data - YFR EoS/D2.png
- Supporting Information/Fig. TC2 - relative deviation - analyzable data - YFR EoS/D2O.png
- Supporting Information/Fig. TC2 - relative deviation - analyzable data - YFR EoS/D4.png
- Supporting Information/Fig. TC2 - relative deviation - analyzable data - YFR EoS/D5.png
- Supporting Information/Fig. TC2 - relative deviation - analyzable data - YFR EoS/DEA.png
- Supporting Information/Fig. TC2 - relative deviation - analyzable data - YFR EoS/DECANE.png
- Supporting Information/Fig. TC2 - relative deviation - analyzable data - YFR EoS/DEE.png
- Supporting Information/Fig. TC2 - relative deviation - analyzable data - YFR EoS/DMC.png
- Supporting Information/Fig. TC2 - relative deviation - analyzable data - YFR EoS/DME.png
- Supporting Information/Fig. TC2 - relative deviation - analyzable data - YFR EoS/EBENZENE.png
- Supporting Information/Fig. TC2 - relative deviation - analyzable data - YFR EoS/EGLYCOL.png
- Supporting Information/Fig. TC2 - relative deviation - analyzable data - YFR EoS/ETHANE.png
- Supporting Information/Fig. TC2 - relative deviation - analyzable data - YFR EoS/ETHANOL.png
- Supporting Information/Fig. TC2 - relative deviation - analyzable data - YFR EoS/ETHYLENE.png
- Supporting Information/Fig. TC2 - relative deviation - analyzable data - YFR EoS/ETHYLENEOXIDE.png
- Supporting Information/Fig. TC2 - relative deviation - analyzable data - YFR EoS/FLUORINE.png
- Supporting Information/Fig. TC2 - relative deviation - analyzable data - YFR EoS/H2S.png
- Supporting Information/Fig. TC2 - relative deviation - analyzable data - YFR EoS/HCL.png
- Supporting Information/Fig. TC2 - relative deviation - analyzable data - YFR EoS/HELIUM.png
- Supporting Information/Fig. TC2 - relative deviation - analyzable data - YFR EoS/HEPTANE.png
- Supporting Information/Fig. TC2 - relative deviation - analyzable data - YFR EoS/HEXANE.png
- Supporting Information/Fig. TC2 - relative deviation - analyzable data - YFR EoS/HYDROGEN.png
- Supporting Information/Fig. TC2 - relative deviation - analyzable data - YFR EoS/IBUTENE.png
- Supporting Information/Fig. TC2 - relative deviation - analyzable data - YFR EoS/IHEXANE.png
- Supporting Information/Fig. TC2 - relative deviation - analyzable data - YFR EoS/IOCTANE.png
- Supporting Information/Fig. TC2 - relative deviation - analyzable data - YFR EoS/IPENTANE.png
- Supporting Information/Fig. TC2 - relative deviation - analyzable data - YFR EoS/ISOBUTAN.png
- Supporting Information/Fig. TC2 - relative deviation - analyzable data - YFR EoS/KRYPTON.png
- Supporting Information/Fig. TC2 - relative deviation - analyzable data - YFR EoS/MDM.png
- Supporting Information/Fig. TC2 - relative deviation - analyzable data - YFR EoS/MEA.png
- Supporting Information/Fig. TC2 - relative deviation - analyzable data - YFR EoS/METHANE.png
- Supporting Information/Fig. TC2 - relative deviation - analyzable data - YFR EoS/METHANOL.png
- Supporting Information/Fig. TC2 - relative deviation - analyzable data - YFR EoS/MLINOLEA.png
- Supporting Information/Fig. TC2 - relative deviation - analyzable data - YFR EoS/MM.png
- Supporting Information/Fig. TC2 - relative deviation - analyzable data - YFR EoS/MOLEATE.png
- Supporting Information/Fig. TC2 - relative deviation - analyzable data - YFR EoS/MSTEARAT.png
- Supporting Information/Fig. TC2 - relative deviation - analyzable data - YFR EoS/MXYLENE.png
- Supporting Information/Fig. TC2 - relative deviation - analyzable data - YFR EoS/N2O.png
- Supporting Information/Fig. TC2 - relative deviation - analyzable data - YFR EoS/NEON.png
- Supporting Information/Fig. TC2 - relative deviation - analyzable data - YFR EoS/NITROGEN.png
- Supporting Information/Fig. TC2 - relative deviation - analyzable data - YFR EoS/NONANE.png
- Supporting Information/Fig. TC2 - relative deviation - analyzable data - YFR EoS/OCTANE.png
- Supporting Information/Fig. TC2 - relative deviation - analyzable data - YFR EoS/OXYGEN.png
- Supporting Information/Fig. TC2 - relative deviation - analyzable data - YFR EoS/OXYLENE.png
- Supporting Information/Fig. TC2 - relative deviation - analyzable data - YFR EoS/PENTANE.png
- Supporting Information/Fig. TC2 - relative deviation - analyzable data - YFR EoS/PROPANE.png
- Supporting Information/Fig. TC2 - relative deviation - analyzable data - YFR EoS/PROPYLEN.png
- Supporting Information/Fig. TC2 - relative deviation - analyzable data - YFR EoS/PROPYLENEOXIDE.png
- Supporting Information/Fig. TC2 - relative deviation - analyzable data - YFR EoS/PROPYNE.png
- Supporting Information/Fig. TC2 - relative deviation - analyzable data - YFR EoS/PXYLENE.png
- Supporting Information/Fig. TC2 - relative deviation - analyzable data - YFR EoS/R11.png
- Supporting Information/Fig. TC2 - relative deviation - analyzable data - YFR EoS/R113.png
- Supporting Information/Fig. TC2 - relative deviation - analyzable data - YFR EoS/R114.png
- Supporting Information/Fig. TC2 - relative deviation - analyzable data - YFR EoS/R115.png
- Supporting Information/Fig. TC2 - relative deviation - analyzable data - YFR EoS/R116.png
- Supporting Information/Fig. TC2 - relative deviation - analyzable data - YFR EoS/R12.png
- Supporting Information/Fig. TC2 - relative deviation - analyzable data - YFR EoS/R1224YDZ.png
- Supporting Information/Fig. TC2 - relative deviation - analyzable data - YFR EoS/R123.png
- Supporting Information/Fig. TC2 - relative deviation - analyzable data - YFR EoS/R1233ZDE.png
- Supporting Information/Fig. TC2 - relative deviation - analyzable data - YFR EoS/R1234YF.png
- Supporting Information/Fig. TC2 - relative deviation - analyzable data - YFR EoS/R1234ZEE.png
- Supporting Information/Fig. TC2 - relative deviation - analyzable data - YFR EoS/R124.png
- Supporting Information/Fig. TC2 - relative deviation - analyzable data - YFR EoS/R125.png
- Supporting Information/Fig. TC2 - relative deviation - analyzable data - YFR EoS/R13.png
- Supporting Information/Fig. TC2 - relative deviation - analyzable data - YFR EoS/R1336MZZZ.png
- Supporting Information/Fig. TC2 - relative deviation - analyzable data - YFR EoS/R134A.png
- Supporting Information/Fig. TC2 - relative deviation - analyzable data - YFR EoS/R14.png
- Supporting Information/Fig. TC2 - relative deviation - analyzable data - YFR EoS/R141B.png
- Supporting Information/Fig. TC2 - relative deviation - analyzable data - YFR EoS/R142B.png
- Supporting Information/Fig. TC2 - relative deviation - analyzable data - YFR EoS/R143A.png
- Supporting Information/Fig. TC2 - relative deviation - analyzable data - YFR EoS/R150.png
- Supporting Information/Fig. TC2 - relative deviation - analyzable data - YFR EoS/R152A.png
- Supporting Information/Fig. TC2 - relative deviation - analyzable data - YFR EoS/R161.png
- Supporting Information/Fig. TC2 - relative deviation - analyzable data - YFR EoS/R21.png
- Supporting Information/Fig. TC2 - relative deviation - analyzable data - YFR EoS/R218.png
- Supporting Information/Fig. TC2 - relative deviation - analyzable data - YFR EoS/R22.png
- Supporting Information/Fig. TC2 - relative deviation - analyzable data - YFR EoS/R227EA.png
- Supporting Information/Fig. TC2 - relative deviation - analyzable data - YFR EoS/R23.png
- Supporting Information/Fig. TC2 - relative deviation - analyzable data - YFR EoS/R236EA.png
- Supporting Information/Fig. TC2 - relative deviation - analyzable data - YFR EoS/R236FA.png
- Supporting Information/Fig. TC2 - relative deviation - analyzable data - YFR EoS/R245CA.png
- Supporting Information/Fig. TC2 - relative deviation - analyzable data - YFR EoS/R245FA.png
- Supporting Information/Fig. TC2 - relative deviation - analyzable data - YFR EoS/R32.png
- Supporting Information/Fig. TC2 - relative deviation - analyzable data - YFR EoS/R365MFC.png
- Supporting Information/Fig. TC2 - relative deviation - analyzable data - YFR EoS/R40.png
- Supporting Information/Fig. TC2 - relative deviation - analyzable data - YFR EoS/R41.png
- Supporting Information/Fig. TC2 - relative deviation - analyzable data - YFR EoS/RC318.png
- Supporting Information/Fig. TC2 - relative deviation - analyzable data - YFR EoS/RE245CB2.png
- Supporting Information/Fig. TC2 - relative deviation - analyzable data - YFR EoS/RE245FA2.png
- Supporting Information/Fig. TC2 - relative deviation - analyzable data - YFR EoS/RE347MCC.png
- Supporting Information/Fig. TC2 - relative deviation - analyzable data - YFR EoS/SF6.png
- Supporting Information/Fig. TC2 - relative deviation - analyzable data - YFR EoS/SO2.png
- Supporting Information/Fig. TC2 - relative deviation - analyzable data - YFR EoS/TOLUENE.png
- Supporting Information/Fig. TC2 - relative deviation - analyzable data - YFR EoS/VINYLCHLORIDE.png
- Supporting Information/Fig. TC2 - relative deviation - analyzable data - YFR EoS/WATER.png
- Supporting Information/Fig. TC2 - relative deviation - analyzable data - YFR EoS/XENON.png
- Supporting Information/Fig. TC3 - Model comparison - 125 fluids in 8 groups/
- Supporting Information/Fig. TC3 - Model comparison - 125 fluids in 8 groups/125 pure fluids/
- Supporting Information/Fig. TC3 - Model comparison - 125 fluids in 8 groups/125 pure fluids/13BUTADIENE.tiff
- Supporting Information/Fig. TC3 - Model comparison - 125 fluids in 8 groups/125 pure fluids/1BUTENE.tiff
- Supporting Information/Fig. TC3 - Model comparison - 125 fluids in 8 groups/125 pure fluids/1PENTENE.tiff
- Supporting Information/Fig. TC3 - Model comparison - 125 fluids in 8 groups/125 pure fluids/22DIMETHYLBUTANE.tiff
- Supporting Information/Fig. TC3 - Model comparison - 125 fluids in 8 groups/125 pure fluids/23DIMETHYLBUTANE.tiff
- Supporting Information/Fig. TC3 - Model comparison - 125 fluids in 8 groups/125 pure fluids/3METHYLPENTANE.tiff
- Supporting Information/Fig. TC3 - Model comparison - 125 fluids in 8 groups/125 pure fluids/ACETONE.tiff
- Supporting Information/Fig. TC3 - Model comparison - 125 fluids in 8 groups/125 pure fluids/ACETYLENE.tiff
- Supporting Information/Fig. TC3 - Model comparison - 125 fluids in 8 groups/125 pure fluids/AMMONIA.tiff
- Supporting Information/Fig. TC3 - Model comparison - 125 fluids in 8 groups/125 pure fluids/ARGON.tiff
- Supporting Information/Fig. TC3 - Model comparison - 125 fluids in 8 groups/125 pure fluids/BENZENE.tiff
- Supporting Information/Fig. TC3 - Model comparison - 125 fluids in 8 groups/125 pure fluids/BUTANE.tiff
- Supporting Information/Fig. TC3 - Model comparison - 125 fluids in 8 groups/125 pure fluids/C11.tiff
- Supporting Information/Fig. TC3 - Model comparison - 125 fluids in 8 groups/125 pure fluids/C12.tiff
- Supporting Information/Fig. TC3 - Model comparison - 125 fluids in 8 groups/125 pure fluids/C16.tiff
- Supporting Information/Fig. TC3 - Model comparison - 125 fluids in 8 groups/125 pure fluids/C1CC6.tiff
- Supporting Information/Fig. TC3 - Model comparison - 125 fluids in 8 groups/125 pure fluids/C22.tiff
- Supporting Information/Fig. TC3 - Model comparison - 125 fluids in 8 groups/125 pure fluids/C2BUTENE.tiff
- Supporting Information/Fig. TC3 - Model comparison - 125 fluids in 8 groups/125 pure fluids/C3CC6.tiff
- Supporting Information/Fig. TC3 - Model comparison - 125 fluids in 8 groups/125 pure fluids/C5F12.tiff
- Supporting Information/Fig. TC3 - Model comparison - 125 fluids in 8 groups/125 pure fluids/C6F14.tiff
- Supporting Information/Fig. TC3 - Model comparison - 125 fluids in 8 groups/125 pure fluids/CF3I.tiff
- Supporting Information/Fig. TC3 - Model comparison - 125 fluids in 8 groups/125 pure fluids/CHLORINE.tiff
- Supporting Information/Fig. TC3 - Model comparison - 125 fluids in 8 groups/125 pure fluids/CHLOROBENZENE.tiff
- Supporting Information/Fig. TC3 - Model comparison - 125 fluids in 8 groups/125 pure fluids/CO.tiff
- Supporting Information/Fig. TC3 - Model comparison - 125 fluids in 8 groups/125 pure fluids/CO2.tiff
- Supporting Information/Fig. TC3 - Model comparison - 125 fluids in 8 groups/125 pure fluids/CYCLOHEX.tiff
- Supporting Information/Fig. TC3 - Model comparison - 125 fluids in 8 groups/125 pure fluids/CYCLOPEN.tiff
- Supporting Information/Fig. TC3 - Model comparison - 125 fluids in 8 groups/125 pure fluids/CYCLOPRO.tiff
- Supporting Information/Fig. TC3 - Model comparison - 125 fluids in 8 groups/125 pure fluids/D2.tiff
- Supporting Information/Fig. TC3 - Model comparison - 125 fluids in 8 groups/125 pure fluids/D2O.tiff
- Supporting Information/Fig. TC3 - Model comparison - 125 fluids in 8 groups/125 pure fluids/D4.tiff
- Supporting Information/Fig. TC3 - Model comparison - 125 fluids in 8 groups/125 pure fluids/D5.tiff
- Supporting Information/Fig. TC3 - Model comparison - 125 fluids in 8 groups/125 pure fluids/DEA.tiff
- Supporting Information/Fig. TC3 - Model comparison - 125 fluids in 8 groups/125 pure fluids/DECANE.tiff
- Supporting Information/Fig. TC3 - Model comparison - 125 fluids in 8 groups/125 pure fluids/DEE.tiff
- Supporting Information/Fig. TC3 - Model comparison - 125 fluids in 8 groups/125 pure fluids/DMC.tiff
- Supporting Information/Fig. TC3 - Model comparison - 125 fluids in 8 groups/125 pure fluids/DME.tiff
- Supporting Information/Fig. TC3 - Model comparison - 125 fluids in 8 groups/125 pure fluids/EBENZENE.tiff
- Supporting Information/Fig. TC3 - Model comparison - 125 fluids in 8 groups/125 pure fluids/EGLYCOL.tiff
- Supporting Information/Fig. TC3 - Model comparison - 125 fluids in 8 groups/125 pure fluids/ETHANE.tiff
- Supporting Information/Fig. TC3 - Model comparison - 125 fluids in 8 groups/125 pure fluids/ETHANOL.tiff
- Supporting Information/Fig. TC3 - Model comparison - 125 fluids in 8 groups/125 pure fluids/ETHYLENE.tiff
- Supporting Information/Fig. TC3 - Model comparison - 125 fluids in 8 groups/125 pure fluids/ETHYLENEOXIDE.tiff
- Supporting Information/Fig. TC3 - Model comparison - 125 fluids in 8 groups/125 pure fluids/FLUORINE.tiff
- Supporting Information/Fig. TC3 - Model comparison - 125 fluids in 8 groups/125 pure fluids/H2S.tiff
[truncated: 492 more entries]
